# Supplementary material for: Multi-Modal Analysis of Programmed Cell Death Identifies Biomarkers and Informs Prognosis in Osteosarcoma
Source: Int J Mol Sci. 2026 Apr 11;27(8):3431. doi: 10.3390/ijms27083431 (PMC13116443; doi:10.3390/ijms27083431)
Supplement: Supplementary file 1 [file ijms-27-03431-s001.zip]

Archive with 6 entries (6 files):
- FigS1.tif
- FigS2.tif
- FigS3.tif
- FigS4.tif
- Supplementary Table.xlsx
- supplemetary captions.pdf
