# Supplementary material for: Multi-Modal Analysis of Programmed Cell Death Identifies Biomarkers and Informs Prognosis in Osteosarcoma
Source: Int J Mol Sci. 2026 Apr 11;27(8):3431. doi: 10.3390/ijms27083431 (PMC13116443; doi:10.3390/ijms27083431)
Supplement: Supplementary file 1 [file ijms-27-03431-s001.zip › Supplementary Table.xlsx]

## Sheet: TableS1
autophagy	apoptosis	pyroptosis	lysosome	ferrotosis	netosis	parthanatos	aging-related cell death	Anoikis	netroposis
TREM2	ADD1	ELANE	CTSE	ACSL6	MPO	MIF	MMP14	EDIL3	IL33
TRIB3	AIFM3	IL18	CTSG	SLC39A7	PRTN3	NCF1	SLC4A1	LGALS1	CASP1
UCHL1	ANKH	CASP1	CTSB	CHAC1	ELANE	SQSTM1	LTF	HMCN1	TNFSF10
BNIP3	ANXA1	IL1B	LAPTM4B	CBS	CTSG	PTEN	FSCN1	CDCP1	TNFRSF1A
SNCA	APP	TNF	IL13RA2	TF	MMP9	STING1	TGFBI	TUBB3	IL1B
LEPR	ATF3	HMGB1	FGR	FADS2	HMGB1	AIFM1	MMP11	CEACAM1	TNFAIP3
HSPB8	AVPR1A	IL6	HMOX1	SQLE	CXCL1	PARP	C7	XIAP	BIRC3
GAPDH	BAX	CHMP4B	BTK	HMOX1	CXCL8	HSP70	CTHRC1	IL17A	TNF
HMOX1	BCAP31	TP63	LAT2	ALOX5	GSDMD	PAAN	PLAU	LPAR1	TRADD
IL10RA	BCL10	GSDME	LAPTM5	SLC11A2	PAD4	ARH3	HAS2	SIK1	VDAC2
CASP1	BCL2L1	CHMP3	VAMP8	MAP1LC3A	PKCB	ADPRHL2	SLAMF8	TLE5	SQSTM1
ATP6V0D2	BCL2L10	GSDMB	RAC2	VDAC2	IL1B	ADPRS	COMP	CEMIP	HMGB1
ATP6V0B	BCL2L11	GSDMC	LGALS9	SQSTM1	NOX2	NAMPT	CCL13	MIR200C	SHARPIN
IFI16	BCL2L2	GSDMD	ACP5	HSPB1	CAMK2	AIMP2	VSNL1	MIR204	TNFRSF10A
PSAP	BGN	NLRC4	CD84	PEBP1	IL6	DCAF10	MSR1	MIR26A1	CHMP4B
PTPN22	BID	NLRP1	TCIRG1	SLC40A1	TNF	OTUD1	CALU	CDK11B	FAF1
ATP6V1H	BIK	NLRP2	PIK3CG	ADGRG1	PF4	GAS5	GDF15	CDK11A	STAT6
ITPR1	BIRC3	NLRP3	TPP1	ACSF2	PTPRC	CRMA	COL27A1	MIR145	IFNAR1
TFEB	BMF	NLRP6	NPC2	AIFM2	S100A9	TNFSF6	CLDN1	CCN6	IRF9
LAMP2	BMP2	NLRP7	ATP6V0D2	ATP5MC3	MFGE8	JNK	COL6A3	SIK2	RBCK1
TRIM22	BNIP3L	NOD1	GM2A	CARS	PTPN22	PARP1	LY6E	MIR200A	AIFM1
HGF	BRCA1	PJVK	CTSD	CISD1	S100A8	RNF146	COL3A1	MIR6744	NLRP3
LARP1	BTG2	SCAF11	ATP6V0B	EMC2	MIF	SIRT1	KRTCAP2	MAVS	PYG
CDK5	BTG3	TINAP	PSAP	LPCAT3	TNFRSF10C	NAT10	CCL26	CCN2	GLNA
LGALS8	CASP1	GSDMA	SLC11A1	NRF2	BST1	CYBB	PDIA4	MIR141	HSP90A
HTR2B	CASP2	NOD2	UNC13D	SAT1	CD93	COL8A1	C1QC	MIR1827	TNFSF6
MAP1LC3A	CASP3	GSDMB	STXBP2	ZEB1	CEACAM3	SIRT6	SERPINH1	KDM3A	TNFRSF6
IL10	CASP4	NLRP2	GNPTAB	NOX2	CREB5	RIPK1	SERPINE2	MIR200B	JNK
LRRK2	CASP6	NLRP7	NAGPA	PLA2G4	CSF3R	HK1	MMP1	MIR525	CAMK2
LZTS1	CASP7	JNK	PIK3CD	AMPK	CYP4F3	TXNRD1	COL8A2	MIR363	XIAP
SQSTM1	CASP8	CAMK2	GNS	HSP90A	DYSF	H2AX	CXCL14	SIRPA	TIRP
HSPB1	CASP9	TNFRSF6	MYH9	EGFR	FCAR	TAX1BP1	CXCL10	ADCY10	IFNA
NEDD4	CAV1	GZMA	LIPA	PRDX3	FCGR3B	CHD1L	PTGES	MNX1	IFNB
MT3	CCNA1	TREM2	ATP6V1H	NFE2L2	CPPED1	GPX4	C1QB	BCL2L15	TRIF
RAB3GAP1	CCND1	SIRT1	NAGA	GPX4	FPR1	TMPRSS2	TIMP1	CCN1	SLC25A4S
HMGB1	CCND2	GAS5	CTSK	KEAP1	FPR2	ERG	CFB	CCDC178	H2A
HUWE1	CD14	STING1	LGMN	SIRT1	G0S2	MAPK8	GPNMB	MIR10A	VPS24
CHMP4B	CD2	NFE2L2	HYAL1	LCN2	HIST1H2BC	STK11	TMED3	MIR30B	VPS4
FEZ2	CD38	GPX4	MANBA	CYBB	HPSE	KEAP1	RGS1	MIR30C1	CHMP1
LAMP3	CD44	CASP4	HEXB	TXNRD1	CXCR1	CAST	CRABP1	ROCK	PLA2G4
UBQLN1	CD69	AIM2	TFEB	AKT1	KCNJ15	BIRC5	FOLH1	AKT1	NOX2
PIK3C3	CDC25B	CASP3	LAMP2	COQ2	LILRB2	OGG1	LUM	STK11	FAS
NPC1	CDK2	CASP8	CTSZ	DPP4	MGAM	FEN1	GFRA1	TP53	VPS4A
PLK2	CDKN1A	TXNIP	SNX4	FERRISR	MME	ESR1	NKG7	BCL2	AGFG1
NRBP2	CDKN1B	IRF1	SUMF1	HEPFAL	PDE4B	RAB33A	C3	DAPK2	XIAP
LAMTOR1	CFLAR	TP53	PLEKHM1	LINC00336	S100A12	DIABLO	CSF1R	CTNNB1	RBCK1
MFSD8	CLU	CASP6	SGSH	TMEM164	SIGLEC5	CASP3	PTPN6	FN1	SPATA2L
PIP4K2B	CREBBP	CASP7	IL4R	LINC00472	SLC22A4	MCL1	RNASE6	MAPK3	JMJD7_PLA2G4B
RAB7A	CTH	BAX	SLC11A2	MTOR	SLC25A37	AKT1	CD53	PTGS2	NLRP3
DRAM1	CTNNB1	EGFR	LYN	PVT1	TECPR2	TP53	TBXAS1	AKT2	CHMP3
STING1	CYLD	PTEN	MCOLN1	STING1	VNN3	CASP7	LCP1	STK11	RNF103_CHMP3
DAPL1	DAP	PARP1	PPT1	MIR522	ATM	LRRK2	MYO1F	IGF1	CHMP1A
HTT	DAP3	IFI16	SORL1	AKR1C	SERPINA1	AGFG1	CSF1	IGF1R	IL33
NUPR1	DCN	S100A9	MAP1LC3A	CARS1	C11orf65	SIRPA	FCER1G		IFNA2
PRKN	DDIT3	SIRT6	KIF1B		MIR4512	EIF2AK3_DT	SELPLG		IFNA4
NLRP6	DFFA	SYK	MAN2B1		NFE2L2	CADM1	LCP2		IFNA5
NOD1	DIABLO	RIPK1	SCARB2		NBEAL2	FOXG1	RGS10		IFNA6
PJVK	DNAJA1	LCN2	LRRK2		C17orf99	AMBRA1	ITGB2		IFNA7
NOD2	DNAJC3	CXCR4	HPS6		MDK	NUPR1	DOK3		IFNA8
AMBRA1	DNM1L	BCL2	M6PR		UBR5	MIR7_3HG	C1QA		IFNA10
ATG101	DPYD	KEAP1	RAB3A		MIR125A	BDNF_AS	CCR1		IFNA13
ATG13	EBP	CTSG	SQSTM1		AKT1	PGR_AS1	SPP1		IFNA14
ATG14	EGR3	TNFSF10	NDEL1		VWF	SOD2_OT1	ARHGDIB		IFNA16
ATG2A	EMP1	PGF	IDS		LCN2		MS4A6A		IFNA17
ATG2B	ENO2	PTGS2	RAB34		THBD		DOCK2		IFNA21
ATP6V0E1	ERBB2	PRF1	SYK		S1PR2		LST1		IRF9
ATP6V0E2	ERBB3	RELA	NAGLU				PREX1		AIFM1
CISD2	EREG	S100A8	NEDD4				STAB1		H2AX
CLEC16A	ETF1	SQSTM1	SORT1				ARHGAP30		H2AC20
CPTP	F2	TNFAIP3	VPS33B				LYZ		H2AC12
CTSA	F2R	GPX3	MT3				PTPRE		H2AC1
DDRGK1	FAS	IL1A	SYTL4				GRN		H2AW
DEPP1	FASLG	TFEB	VPS4A				LOXL1		H2AB3
DRAM2	FDXR	ROCK1	LAMP3				CSF2RB		H2AC8
ELAPOR1	FEZ1	BNIP3	PPT2				GEM		H2AC4
EXOC4	GADD45A	ANXA1	LAPTM4A				SAMHD1		MACROH2A2
FOXK1	GADD45B	DTX3L	PIK3C3				SLC15A3		MACROH2A1
FOXO1	GCH1	GABARAPL1	NPC1				C1R		H2AC19
FOXO3	GNA15	IL10	IDUA				C1S		H2AJ
IRGM	GPX1	ALOX5	S100A13				GMFG		H2AB1
KAT5	GPX3	IL32	ZFYVE16				PARVG		H2AC17
KAT8	GPX4	MCL1	HGSNAT				MS4A7		H2AC18
KDM4A	GSN	NEDD4	KXD1				GIMAP2		H2AC11
LAMTOR2	GSR	VPS4A	LAMTOR1				CORO1A		H2AC21
LAMTOR3	GSTM1	MAP1LC3A	MFSD8				ARHGAP25		H2AZ2
LAMTOR4	GUCY2D	S100A12	MILR1				MRC1		H2AC7
LAMTOR5	HGF	DDIT3	PIP4K2B				CCL2		H2AZ1
MIR199A1	HMGB2	SOCS3	PIP4P1				HCLS1		H2AC15
MIRLET7B	HMOX1	AKT1	PLA2G15				MVP		H2AC6
MLST8	HSPB1	IGF1	PLEKHM2				PARP12		H2AC13
MTCL1	IER3	PTBP1	PSAPL1				AEBP1		H2AC14
MTOR	IFITM3	CYLD	RAB7A				CLEC7A		H2AC16
NPRL2	IFNB1		RUBCNL				RGS19		H2AB2
PIP4K2C	IFNGR1		SNAPIN				EGFR
QSOX1	IGF2R		VAMP7				RASSF5
RETREG1	IGFBP6		WASH3P				PSMB10
RETREG3	IL18		ADGRE2				PECAM1
RMC1	IL1A		CTSA				COL14A1
RPTOR	IL1B		ATP10B				APBB1IP
RUBCN	IL6		BORCS5				CCL8
RUFY4	IRF1		BORCS6				IRF8
SEC22B	ISG20		CTSL				IGFBP7
SLC38A9	JUN		CTSV				MCAM
SNRNP70	KRT18		DEF8				ARL4C
SNX32	LEF1		VPS24				NFIX
SOGA1	LGALS3		VPS4				LTB
SOGA3	LMNA		CHMP1				CORO7
STBD1	LUM		LIPT2				VCAM1
SVIP	MADD						HCST
TAB2	MCL1						CCL5
TAB3	MGMT						MMP2
TBC1D25	MMP2						ANGPT1
TIGAR	NEDD9						CLEC4A
TMEM150A	NEFH						CXCL16
TMEM150B	PAK1						PGF
TMEM150C	PDCD4						GSTM4
TRIM13	PDGFRB						RARRES1
TRIM27	PEA15						NNMT
TRIML1	PLAT						FN1
TRIML2	PLCB2						PLAT
TSPO	PLPPR4						PSMB9
UBA5	PMAIP1						SOCS3
UFL1	PPP2R5B						RTN1
USP36	PPP3R1						SYNGR2
VPS26A	PPT1						IL32
WASHC1	PRF1						DOK1
ZKSCAN3	PSEN1						FHOD1
PI3KC3	PSEN2						MGAT1
VPS24	PTK2						IL4I1
VPS4	RARA						GZMA
CHMP1	RELA						ITGA2
AMPK	RETSAT						DKK1
HSP90A	RHOB						CCM2
SCAF11	RHOT2						ISLR
XIAP	RNASEL						FNBP1
AIFM1	ROCK1						TAPBP
NAIP	SAT1						RPN2
SIVA1	SATB1						PGM2L1
VEGFA	SC5D						LYSMD2
CCAR2	SLC20A1						IGFBP4
TP53AIP1	SMAD7						OSMR
CDK1	SOD1						EMP3
AEN	SOD2						GZMK
NAIF1	SPTAN1						FBXO21
AREL1	SQSTM1						SPON2
MIR7_3HG	TAP1						IGFBP6
H2AX	TGFB2						ABCC3
CAAP1	TGFBR3						TMEM43
ECSCR	TIMP1						ARHGAP1
XAF1	TIMP2						ESM1
NLRP3	TIMP3						AKNA
SCARNA5	TNF						MMP7
DDIAS	TNFRSF12A						ABI3BP
AIFM3	TNFSF10						SULF2
SOD2_OT1	TOP2A						CXCR4
MAP3K1	TSPO						FBN1
SEPTIN4	TXNIP						PSMB8
CERNA3	VDAC2						RIN3
NIBAN2	WEE1						PTGER2
NIBAN1	XIAP						APRT
AIFM2	CASP3						TKT
BDNF_AS	BAX						TAGLN
TP63	BCL2						CHI3L2
CXCL8	CASP8						JAZF1
ELAPOR2	TNFSF10						CDO1
NGF	CASP9						STK10
GAS5	TP53						MGLL
AATBC	FASLG						HOMER3
NLRP1	CFLAR						CLEC10A
TNFRSF6B	BCL2L1						COL15A1
NIBAN3	FAS						TM4SF18
SIMALR	BIRC5						FRMD3
MIR21	MCL1						TPD52
H1_0	BCL2L11						LPL
PLPPR4	AKT1						TCF3
RETSAT	CASP7						IGFBP3
SAT1	PARP1						TBC1D9
SC5D	TNFRSF10A						PPM1M
	DIABLO						ANTXR1
	TNF						TSPAN18
	BID						LEPROT
	MAPK8						SLC12A9
	BIRC3						AXL
	CASP1						ARHGEF6
	CASP2						CTNNB1
	CASP6						NT5E
	PTEN						TMEM38B
	RIPK1						SERPING1
	EGFR						GNB4
	TNFRSF1A						PLEKHO1
	PTGS2						GBP5
	CDKN1A						RAB8B
	DDIT3						RNF125
							SPTLC3
							NAPSB
							IFITM1
							ACTN1
							BMP2
							ADAM8
							TFPI
							UAP1
							CD1D
							NFKBIZ
							MMP13
							ANTXR2
							KCND3
							SLFN5
							PFN1
							LDHB
							ITPR3
							MFGE8
							SYTL2
							PARP14
							LY75
							CD69
							ST8SIA4
							FMO5
							BMP6
							UBE2Z
							GAD1
							SAMD9L
							LRPPRC
							CCL7
							RNF166
							RPS25
							EML3
							PLOD3
							DTX3L
							CCND3
							PAM
							NUAK1
							ICAM3
							FDXR
							TPBG
							IQGAP2
							PSME2
							TAGLN2
							TMSB10
							EVI2A
							SLK
							TNFAIP2
							TIMP2
							LASP1
							CDC42EP1
							ANXA1
							WNT16
							COL5A1
							TAP1
							GNG2
							GABARAPL1
							ATP8B2
							MAP4
							IKBKB
							RPL28
							FHL1
							CCL3
							TESC
							PIGF
							FGF1
							NEDD4L
							VWCE
							SPARCL1
							PDGFC
							ETS2
							RAB31
							SLC1A3
							SPON1
							TMC6
							SRP9
							VEGFC
							CXCL3
							FGF2
							CRELD2
							SLC25A36
							MPPED2
							MRAS
							SLC6A6
							PPFIA1
							MTR
							MMP10
							CARHSP1
							PKIB
							UCHL5
							CLIC1
							RPS2
							PRDX3
							CYFIP1
							UBE2D4
							MMP3
							ANXA2
							TRIM47
							POLR1D
							PRICKLE1
							CMTM3
							NUDT4
							VASH1
							PGLS
							KLF9
							RPL35A
							MOXD1
							FZD3
							ADRA2A
							CTTNBP2NL
							USP31
							SLC16A7
							CMTM7
							TPSAB1
							RPS6KA5
							CHRNA3
							NR2F1
							FXYD5
							DPP3
							GOT2
							DLGAP1
							IRAK2
							DKK3
							RALGPS1
							TRAFD1
							SERPINB4
							QPCT
							LRRC2
							GPRASP1
							PTBP1
							A2M
							HTATIP2
							SYMPK
							ISOC1
							ITGA1
							WNK1
							RPS6KA1
							B3GAT3
							SCN5A
							SAMD9
							RTN4
							RUNX2
							TPM1
							USP9X
							VTCN1
							REEP4
							PPP1R14A
							CXorf38
							DEGS1
							INSL3
							CXCL2
							CANX
							RPL27
							NLGN4X
							TSPAN7
							GNAS
